# Supplementary material for: QTL detection for bread wheat processing quality in a nested association mapping population of semi-wild and domesticated wheat varieties
Source: BMC Plant Biol. 2022 Mar 21;22:129. doi: 10.1186/s12870-022-03523-x (PMC8935700; doi:10.1186/s12870-022-03523-x)
Supplement: Supplementary file 2 — Additional file 2: Table S2. ANOVA analysis of quality-related traits for the NAM population. [file 12870_2022_3523_MOESM2_ESM.xlsx]

## Sheet: Table S2
Supplementary Table 2
Anova analysis of quality-related traits for NAM population.
Population	TraitName	Source	df	SS	MS	F-value	Pr>F	h^2
CY-RILs	MlPT	Block/Env	4	1.0092	0.2523	3.3216	0.01174	0.7319
		Genotype	81	93.9757	1.1602	15.2743	0
		Environment	3	21.9947	7.3316	96.5223	0
		GEI	154	61.1726	0.3972	5.2296	0
		Error	189	14.3559	0.076
	MlPH	Block/Env	4	46.5904	11.6476	10.796	4.053e-06	0.7188
		Genotype	81	5002.67	61.7613	57.2457	0
		Environment	3	4815.68	1605.23	1487.86	0
		GEI	154	3656.4	23.7429	22.0069	0
		Error	189	203.909	1.0789
	PkWd	Block/Env	4	44.5784	11.1446	0.8638	0.4868	0.527
		Genotype	81	3991	49.2716	3.8188	0
		Environment	3	6070.66	2023.55	156.834	0
		GEI	154	5026.81	32.6416	2.5299	0
		Error	189	2438.57	12.9025
	WdEm	Block/Env	4	52.8743	13.2186	2.2687	0.06338	0.6725
		Genotype	81	6523.55	80.5376	13.8225	0
		Environment	3	468.662	156.221	26.8118	0
		GEI	154	5603.68	36.3876	6.2451	0
		Error	189	1101.22	5.8266
HU-RILs	MlPT	Block/Env	4	0.2186	0.0547	0.9047	0.4616	0.8474
		Genotype	96	105.641	1.1004	18.2152	0
		Environment	3	8.9858	2.9953	49.5807	0
		GEI	226	42.3103	0.1872	3.0989	0
		Error	279	16.855	0.0604
	MlPH	Block/Env	4	29.3287	7.3322	6.8559	2.67e-05	0.781
		Genotype	96	9152.14	95.3348	89.1416	0
		Environment	3	6072.5	2024.17	1892.67	0
		GEI	226	5975.44	26.44	24.7224	0
		Error	279	298.384	1.0695
	PkWd	Block/Env	4	11.603	2.9008	0.2065	0.9347	0.5974
		Genotype	96	7367.05	76.7401	5.4639	0
		Environment	3	5092.73	1697.58	120.868	0
		GEI	226	9549.85	42.256	3.0086	0
		Error	279	3918.51	14.0448
	WdEm	Block/Env	4	125.151	31.2877	3.6155	0.006826	0.6992
		Genotype	96	8257.33	86.0139	9.9395	0
		Environment	3	9959.82	3319.94	383.642	0
		GEI	226	7522.9	33.2871	3.8466	0
		Error	279	2414.4	8.6538
YN-RILs	MlPT	Block/Env	4	0.2441	0.061	2.3083	0.05804	0.8072
		Genotype	97	91.4148	0.9424	35.646	0
		Environment	3	19.0933	6.3644	240.727	0
		GEI	244	53.3744	0.2187	8.2739	0
		Error	304	8.0372	0.0264
	MlPH	Block/Env	4	30.5983	7.6496	4.6473	0.001183	0.705
		Genotype	97	7596.92	78.3187	47.5801	0
		Environment	3	2751.19	917.065	557.134	0
		GEI	244	7827.69	32.0807	19.4896	0
		Error	304	500.397	1.646
	PkWd	Block/Env	4	59.6668	14.9167	1.5885	0.1772	0.4274
		Genotype	97	3418.4	35.2413	3.7528	0
		Environment	3	1481.91	493.969	52.6026	0
		GEI	244	8449.04	34.6272	3.6874	0
		Error	304	2854.73	9.3906
	WdEm	Block/Env	4	28.4058	7.1014	3.1657	0.01433	0.8345
		Genotype	97	5967.76	61.5233	27.4258	0
		Environment	3	1557.09	519.031	231.373	0
		GEI	244	2869.43	11.76	5.2423	0
		Error	304	681.952	2.2433
YT-RILs	MlPT	Block/Env	4	0.1836	0.0459	0.8696	0.4826	0.8223
		Genotype	91	119.291	1.3109	24.8369	0
		Environment	3	24.1171	8.039	152.311	0
		GEI	213	57.922	0.2719	5.1522	0
		Error	273	14.409	0.0528
	MlPH	Block/Env	4	16.8724	4.2181	2.6011	0.03644	0.8401
		Genotype	91	11933	131.132	80.8639	0
		Environment	3	4967.84	1655.95	1021.16	0
		GEI	213	5252	24.6573	15.2052	0
		Error	273	442.707	1.6216
	PkWd	Block/Env	4	8.426	2.1065	0.2053	0.9353	0.5678
		Genotype	91	4727.64	51.952	5.0637	0
		Environment	3	4279.94	1426.65	139.054	0
		GEI	213	6760.8	31.7409	3.0938	0
		Error	273	2800.88	10.2596
	WdEm	Block/Env	4	18.8	4.7	1.3362	0.2567	0.8253
		Genotype	91	8631.58	94.8526	26.9661	0
		Environment	3	838.611	279.537	79.4709	0
		GEI	213	4118.47	19.3355	5.497	0
		Error	273	960.272	3.5175
MlPT, Midline peak time; MlPH, Midline peak height; PkWd, Peak width; WdEm, Width at eight minutes.
CY, Chayazheda29; HU, Hussar; YN, Yunnanxiaomai, YT, Yutiandaomai.
