# Supplementary material for: QTL detection for bread wheat processing quality in a nested association mapping population of semi-wild and domesticated wheat varieties
Source: BMC Plant Biol. 2022 Mar 21;22:129. doi: 10.1186/s12870-022-03523-x (PMC8935700; doi:10.1186/s12870-022-03523-x)
Supplement: Supplementary file 3 — Additional file 3: Table S3. The QTL mapping results for four dough rheological characteristics in the individual environment analysis and combined environment analysis. [file 12870_2022_3523_MOESM3_ESM.xlsx]

## Sheet: Table S3
Supplementary Table 3
The QTL mapping results for four dough rheological characteristics in the individual environment analysis and combined environment analysis.
Trait	QTL	Env.	Chr.	Position	Left marker of peak	Genetic position of leaf marker	Right marker of peak	Genetic position of right marker	LOD	PVE(%)	LOD_CY	LOD_HU	LOD_YN	LOD_YT	Add_CYa	Add_HUa	Add_YNa	Add_YTa	Favorable allelesb	QTL/gene reported
MlPT	QMlPT-1A	E1	1A	52	wsnp_BM140362A_Ta_2_2	49.5	Kukri_c37726_285	53.5	8.3312	8.2889	4.1882	3.5527	0.1975	0.3927	-0.3586	0.2434	0.0584	-0.0733	HU	Glu-A1
MlPT		BLUP	1A	53	wsnp_BM140362A_Ta_2_2	49.5	Kukri_c37726_285	58.5	3.6727	4.1486	2.1022	0.6689	0.3441	0.5575	-0.1554	0.0746	-0.0522	-0.0677
MlPT	QMlPT-1B.1	E2	1B	29	BS00047700_51	23.5	IAAV4866	31.5	3.7149	2.2429	0.029	2.0894	1.0879	0.5086	0.009	-0.17	0.1108	0.0633	YT
MlPT		E4	1B	29	BS00047700_51	24.5	IAAV4866	29.5	6.3784	5.4169	0.0153	1.6103	1.1127	3.6401	-0.0161	-0.1307	0.1404	0.2958
MlPT	QMlPT-1B.2	E1	1B	44	tplb0048b10_1365	41.5	Ku_c28580_432	46.5	3.2116	2.201	0.0404	2.4142	0.2073	0.5498	0.0364	-0.1905	0.0619	0.0868	YT
MlPT		E2	1B	44	tplb0048b10_1365	42.5	Ku_c28580_432	45.5	4.7099	2.478	0.2829	2.0561	0.4434	1.9276	-0.0289	-0.1681	0.0743	0.122
MlPT		BLUP	1B	44	tplb0048b10_1365	42.5	Ku_c28580_432	45.5	4.0246	3.6616	0.029	0.4857	1.2238	2.2861	-0.0181	-0.0561	0.0945	0.1328
MlPT	QMlPT-1B.3	E3	1B	81	BobWhite_c9091_160	78.5	BS00071893_51	81.5	2.8728	3.2798	2.6944	0.0212	0.0905	0.0667	-0.2535	-0.0143	-0.0358	0.0326	YZ	QFwa.mna-1B.2
MlPT		BLUP	1B	81	BobWhite_c9091_160	77.5	BS00071893_51	81.5	2.9515	2.7979	2.288	0.3003	0.3388	0.0245	-0.1567	-0.0432	-0.0481	0.0139
MlPT	QMlPT-1B.4	E3	1B	84	wsnp_BE591290B_Ta_2_7	82.5	BS00022678_51	87.5	3.8165	4.185	3.2183	0.0388	0.4066	0.1528	-0.2782	-0.0201	-0.0783	0.0503	YZ	QFwa.mna-1B.2
MlPT		BLUP	1B	84	wsnp_BE591290B_Ta_2_7	82.5	BS00022678_51	88.5	3.4267	3.3096	2.7206	0.2806	0.4047	0.0208	-0.1714	-0.0424	-0.0538	0.0129
MlPT	QMlPT-3B.1	E1	3B	56	wsnp_Ex_c3257_6003626	52.5	wsnp_Ex_c8715_14590273	58.5	5.4995	4.1372	0.3413	0.8916	3.4441	0.8225	-0.1143	0.1185	0.2442	-0.1079	YN	QBp. caas-3BL
MlPT		E4	3B	56	wsnp_Ex_c3257_6003626	51.5	wsnp_Ex_c8715_14590273	58.5	3.2717	2.8562	0.0867	0.0931	2.5972	0.4948	-0.0402	0.0317	0.2178	-0.1164
MlPT		E2	3B	58	wsnp_Ex_c3257_6003626	54.5	wsnp_Ex_c8715_14590273	58.5	6.8669	3.2273	0.0057	2.6565	3.8951	0.3097	-0.0036	0.1864	0.2077	-0.0509
MlPT	QMlPT-3B.2	E3	3B	64	wsnp_Ex_c64005_62987067	60.5	wsnp_BE497740B_Ta_2_1	66.5	3.076	2.0687	0.1602	0.6359	2.0626	0.2172	0.0646	0.0794	0.1703	-0.0585	YN
MlPT		E2	3B	64	wsnp_Ex_c64005_62987067	63.5	wsnp_BE497740B_Ta_2_1	64.5	8.0269	3.699	0.0347	3.7771	3.7322	0.4829	-0.0099	0.2154	0.199	-0.0622
MlPT	QMlPT-4B	E3	4B	38	BS00084070_51	37.5	BS00033614_51	40.5	4.1453	3.1057	0.2258	0.5478	3.33	0.0416	0.0755	-0.0743	-0.2141	0.0251	YZ
MlPT		BLUP	4B	38	BS00084070_51	36.5	BS00033614_51	39.5	4.4127	2.737	0.005	0.9172	3.3593	0.1313	0.0064	-0.0749	-0.1489	-0.0322
MlPT	QMlPT-5A	E3	5A	39	Tdurum_contig49576_134	37.5	RAC875_rep_c112205_166	40.5	2.6635	1.7847	0.2802	2.0348	0.3471	0.0014	-0.0843	-0.143	0.072	0.0015	YZ
MlPT		E4	5A	39	Tdurum_contig49576_134	38.5	RAC875_rep_c112205_166	39.5	4.8797	1.8193	0.005	4.7411	0.009	0.1246	-0.0081	-0.2136	-0.0123	-0.0574
MlPT	QMlPT-7B	E2	7B	25	BS00003609_51	23.5	BobWhite_c25703_51	27.5	3.5029	1.471	0.0019	0.4077	0.0444	3.0489	0.0013	-0.0743	-0.0233	0.153	YT	Psy-B1
MlPT		BLUP	7B	27	BS00003609_51	23.5	BobWhite_c25703_51	28.5	4.1052	4.02	0.1157	0.3402	0.0117	3.6377	-0.0386	-0.0457	0.0088	0.1633
MlPH	QMlPH-1B.1	E3	1B	5	Ku_c17846_363	3.5	wsnp_Ex_c50340_54659660	8.5	3.0855	1.8376	0.2473	2.0049	0.7646	0.0686	-0.7467	-2.8897	0.7389	0.3222	YZ	Gli-B1, Glu-B3
MlPH		E4	1B	5	Ku_c17846_363	4.5	wsnp_Ex_c50340_54659660	6.5	5.4702	3.6946	0.0312	4.6216	0.0059	0.8116	0.2046	-2.9838	-0.0605	-1.0473
MlPH	QMlPH-1B.2	E3	1B	29	BS00047700_51	21.5	IAAV4866	29.5	4.3641	2.5184	1.175	3.1705	0.0041	0.0144	-1.6371	-3.5837	0.0445	-0.1406	YZ
MlPH		E4	1B	29	BS00047700_51	25.5	IAAV4866	29.5	8.0489	4.1399	0.0123	5.4787	1.1674	1.3905	-0.1276	-3.2244	-0.9605	-1.3458
MlPH	QMlPH-1B.3	E2	1B	38	Tdurum_contig20299_368	36.5	BobWhite_c48550_198	40.5	5.1755	1.1519	0.747	2.5464	1.5287	0.3533	-0.6451	-2.5154	-2.0379	-0.7477	YZ
MlPH		E4	1B	39	Tdurum_contig20299_368	36.5	BobWhite_c48550_198	40.5	10.2541	4.8973	0.0688	6.8228	1.8503	1.5122	-0.3143	-3.5298	-1.2494	-1.4105
MlPH		BLUP	1B	38	Tdurum_contig20299_368	35.5	BobWhite_c48550_198	39.5	8.7643	2.6816	0.4239	3.0956	2.017	3.2279	0.3894	-1.6707	-0.9649	-1.622
MlPH	QMlPH-1B.4	E1	1B	44	tplb0048b10_1365	41.5	Ku_c28580_432	45.5	5.2189	2.4555	0.0076	3.2329	1.5456	0.4329	0.0915	-2.9037	-2.0469	-1.0378	YZ
MlPH		E2	1B	44	tplb0048b10_1365	43.5	Ku_c28580_432	46.5	6.1343	1.4168	0.6692	4.2968	0.708	0.4603	-0.6026	-3.2039	-1.2322	-0.8352
MlPH		E4	1B	44	tplb0048b10_1365	42.5	Ku_c28580_432	45.5	9.7453	4.503	0.1272	5.9919	2.0177	1.6084	-0.4278	-3.3777	-1.2514	-1.4352
MlPH		E3	1B	45	tplb0048b10_1365	42.5	Ku_c28580_432	46.5	4.0129	2.8219	0.1241	3.567	0.2653	0.0565	-0.5506	-3.8745	0.4672	-0.2913
MlPH	QMlPH-1B.5	E4	1B	53	wsnp_Ex_c21559_30710510	52.5	Kukri_c44191_452	55.5	13.3442	5.4322	0.1008	7.1675	2.2384	3.8375	-0.3786	-3.4754	-1.2891	-2.2072	YZ	Glu-B1
MlPH		BLUP	1B	53	wsnp_Ex_c21559_30710510	51.5	Kukri_c44191_452	57.5	6.952	2.1468	0.0041	2.922	0.7344	3.2914	0.0306	-1.5179	-0.5369	-1.6653
MlPH	QMlPH-1B.6	E2	1B	70	wsnp_Ex_rep_c78209_74462664	67.5	Jagger_c7235_96	70.5	4.785	1.0906	0.2058	3.4511	0.0931	1.035	-0.3291	-2.7416	-0.4402	-1.2523	YZ
MlPH		BLUP	1B	70	wsnp_Ex_rep_c78209_74462664	66.5	Jagger_c7235_96	71.5	4.4998	1.5447	0.0798	1.397	0.0515	2.9714	-0.1625	-1.0981	-0.1433	-1.5738
MlPH	QMlPH-2B	E1	2B	54	Tdurum_contig60978_352	53.5	BS00071690_51	54.5	3.7681	1.7178	0.389	0.8591	2.4997	0.0202	-0.6912	-1.5004	-2.5306	0.2173	YT
MlPH		E4	2B	54	Tdurum_contig60978_352	52.5	BS00071690_51	55.5	3.1196	1.1584	0.6571	0.3	0.0934	2.0691	0.9541	0.7858	0.2722	1.6162
MlPH	QMlPH-3B.1	E2	3B	8	Kukri_rep_c96809_457	4.5	IACX6214	10.5	5.4841	1.4561	2.1205	2.215	0.0911	1.0575	1.1589	2.5256	0.4492	-1.333	HU
MlPH		BLUP	3B	9	Kukri_rep_c96809_457	5.5	IACX6214	12.5	3.8168	1.9424	0.0693	3.6944	0.0035	0.0495	-0.1672	1.9251	-0.0341	0.2184
MlPH	QMlPH-3B.2	E4	3B	48	RAC875_c96638_103	43.5	wsnp_Ex_c12887_20427158	50.5	3.5251	1.827	3.3823	0.1056	0.024	0.0132	-2.1333	0.4615	-0.1351	-0.1263	YZ	QSev.wak-3B
MlPH		E2	3B	49	RAC875_c96638_103	47.5	wsnp_Ex_c12887_20427158	51.5	5.7437	1.2319	1.5423	0.015	1.4332	2.7532	0.886	0.18	1.691	-1.9743
MlPH	QMlPH-3B.3	E3	3B	57	wsnp_Ex_c3257_6003626	55.5	wsnp_Ex_c8715_14590273	58.5	22.6396	8.6038	8.6358	12.135	0.0157	1.8532	4.1869	6.2643	-0.1068	1.7559	HU	QBp. caas-3BL
MlPH		E1	3B	58	wsnp_Ex_c3257_6003626	57.5	wsnp_Ex_c8715_14590273	58.5	22.1118	8.5639	0.0499	13.4699	5.3685	3.2235	-0.2532	5.2729	3.6625	2.7978
MlPH		E2	3B	58	wsnp_Ex_c3257_6003626	55.5	wsnp_Ex_c8715_14590273	58.5	6.15	1.4971	0.6598	0.2428	0.708	4.5394	0.614	0.783	1.2244	-2.545
MlPH		E4	3B	58	wsnp_Ex_c3257_6003626	56.5	wsnp_Ex_c8715_14590273	58.5	5.1353	2.8206	4.7858	0.2645	0.0248	0.0601	-2.5001	0.7371	0.1411	0.2868
MlPH		BLUP	3B	58	wsnp_Ex_c3257_6003626	54.5	wsnp_Ex_c8715_14590273	58.5	4.8434	1.8274	0.2202	3.1375	0.1001	1.3856	-0.2842	1.6125	0.2065	1.1431
MlPH	QMlPH-3B.4	E1	3B	63	wsnp_Ku_c29102_39008953	62.5	wsnp_Ex_c64005_62986957	63.5	31.7382	9.7142	0.1967	25.8158	4.5785	1.1472	-0.4913	6.064	3.3155	1.6815	HU
MlPH		E3	3B	63	wsnp_Ku_c29102_39008953	62.5	wsnp_Ex_c64005_62986957	63.5	32.0377	10.8244	10.513	21.1045	0.0277	0.3925	4.2215	7.1913	-0.139	0.769
MlPH		E2	3B	63	wsnp_Ku_c29102_39008953	62.5	wsnp_Ex_c64005_62986957	65.5	7.3559	1.711	0.7816	0.6113	0.5577	5.4053	0.6368	1.1887	1.0722	-2.6918
MlPH		E4	3B	63	wsnp_Ku_c29102_39008953	62.5	wsnp_Ex_c64005_62986957	63.5	6.365	3.4559	4.968	0.8193	0.5751	0.0025	-2.4614	1.2742	0.6774	0.0412
MlPH		BLUP	3B	63	wsnp_Ku_c29102_39008953	62.5	wsnp_Ex_c64005_62986957	63.5	6.8367	2.2741	0.3157	5.75	0.4006	0.3703	-0.3217	2.0554	0.401	0.5707
MlPH	QMlPH-3B.5	E3	3B	80	Excalibur_c71730_105	78.5	BS00030651_51	83.5	5.8084	2.6136	3.4494	1.8985	0.1668	0.2937	2.8873	2.9221	-0.4007	0.7389	HU
MlPH		E2	3B	81	Excalibur_c71730_105	77.5	BS00030651_51	84.5	6.5522	2.1753	0.0798	1.739	0.174	4.5594	-0.2127	2.174	0.6643	-2.7735
MlPH	QMlPH-4D	E4	4D	0	BS00103682_51	0	Ex_c42133_630	0	2.822	1.9718	0.0034	2.6435	0.1672	0.008	-0.0529	-2.2362	-0.3609	0.0949	YZ
MlPH		BLUP	4D	0	BS00103682_51	0	Ex_c42133_630	0	3.5022	1.4126	0.0866	3.1979	0.0685	0.1491	-0.168	-1.5832	-0.1639	0.36
MlPH	QMlPH-5B.1	E1	5B	55	RAC875_c31482_513	53.5	Kukri_c27568_1763	56.5	2.856	1.4194	0.156	0.2071	2.4873	0.0056	0.4379	0.7339	2.5346	-0.1086	YN
MlPH		BLUP	5B	55	RAC875_c31482_513	53.5	Kukri_c27568_1763	55.5	3.5633	0.5703	0.2425	0.0155	3.287	0.0183	0.2824	0.1103	1.1153	0.1266
MlPH	QMlPH-5B.2	E3	5B	68	wsnp_Ku_c16116_24914891	65.5	wsnp_Ku_c3151_5892200	69.5	3.8186	1.2762	3.4043	0.05	0.3553	0.009	2.6533	-0.4447	0.5012	0.1102	CY
MlPH		BLUP	5B	68	wsnp_Ku_c16116_24914891	65.5	wsnp_Ku_c3151_5892200	69.5	2.9927	0.3602	2.0596	0.0761	0.7971	0.06	0.8058	0.2519	0.5606	0.2307
MlPH	QMlPH-5D	E1	5D	7	wsnp_Ra_c40111_47657505	6.5	Kukri_c14878_97	7.5	5.9932	2.2078	1.2037	2.6453	0.0095	2.1346	1.2127	2.5485	0.1559	2.2509	HU
MlPH		E3	5D	7	wsnp_Ra_c40111_47657505	6.5	Kukri_c14878_97	10.5	3.2144	1.615	0.8645	2.0697	0.0588	0.2214	1.4136	2.834	-0.2047	0.5745
MlPH		BLUP	5D	7	wsnp_Ra_c40111_47657505	5.5	Kukri_c14878_97	7.5	4.1398	1.1025	1.4469	2.3128	0.0492	0.3309	0.6904	1.3669	-0.1411	0.5362
MlPH	QMlPH-6A	E3	6A	17	Excalibur_rep_c69900_444	16.5	BS00003185_51	17.5	6.4697	3.3824	1.2704	3.4343	0.8966	0.8683	-1.6951	-3.5684	0.7873	1.1377	YZ	QMpv.caas-6A
MlPH		BLUP	6A	17	Excalibur_rep_c69900_444	16.5	BS00003185_51	17.5	4.4648	1.6531	1.2461	2.1174	0.3542	0.7471	-0.6429	-1.3042	0.3739	0.8035
MlPH	QMlPH-7B	E3	7B	31	Kukri_c65047_76	29.5	CAP12_c580_105	31	3.1209	1.2009	0.1054	0.4165	0.003	2.596	0.5264	1.2907	-0.0342	-1.9206	YZ
MlPH		BLUP	7B	31	Kukri_c65047_76	29.5	CAP12_c580_105	31	3.6979	1.6538	0.3556	0.6554	0.1258	2.561	0.3705	0.7392	-0.2261	-1.4486
PkWd	QPkWd-1A	E4	1A	41	BS00004522_51	38.5	wsnp_Ku_c4018_7333828	41.5	5.852	2.8066	0.3558	2.3971	0.8704	2.2286	-0.7329	1.6781	0.6768	1.2121	HU
PkWd		BLUP	1A	41	BS00004522_51	40.5	wsnp_Ku_c4018_7333828	42.5	7.285	2.1502	0.1742	7.0571	0.0016	0.0521	0.0919	0.8347	0.0039	0.0523
PkWd	QPkWd-1B.1	E2	1B	12	wsnp_Ku_rep_c70742_70379526	6.5	tplb0059c20_2221	21.5	3.1015	0.9593	2.5657	0.1265	0.1636	0.2456	2.4596	0.6359	-0.6474	0.6624	CY	QMpw.caas-1B
PkWd		E3	1B	28	wsnp_Ku_rep_c70742_70379526	18.5	tplb0059c20_2221	28.5	4.6252	4.7979	0.0398	3.1353	0.1897	1.2604	-0.1831	-1.9469	0.3426	0.9156
PkWd	QPkWd-1B.2	E4	1B	29	BS00047700_51	28.5	IAAV4866	29.5	6.35	5.3125	1.7981	4.3928	0.143	0.0161	1.6654	-2.2975	0.2755	0.1024	YZ
PkWd		BLUP	1B	29	BS00047700_51	21.5	IAAV4866	30.5	4.6949	1.7371	0.4438	4.0509	0.017	0.1832	0.148	-0.6815	0.0261	0.0994
PkWd	QPkWd-1B.3	E3	1B	42	wsnp_Ex_c5098_9047611	40.5	BS00063092_51	42.5	4.5791	4.7013	0.478	3.9727	0.0446	0.0839	0.6523	-2.0919	-0.1624	0.2404	YZ	Glu-B1
PkWd		BLUP	1B	42	wsnp_Ex_c5098_9047611	41.5	BS00063092_51	42.5	5.6366	1.8474	0.6386	4.0509	0.4002	0.5468	0.1823	-0.6727	-0.1304	0.1722
PkWd	QPkWd-1B.4	E3	1B	51	wsnp_Ex_c3147_5817088	50.5	wsnp_Ex_c1440_2764269	52.5	4.2374	4.8454	0.1058	4.1051	0.0023	0.0241	0.296	-2.2513	0.0249	0.1247	YZ
PkWd		BLUP	1B	51	wsnp_Ex_c3147_5817088	50.5	wsnp_Ex_c1440_2764269	52.5	5.0023	1.9285	0.0046	4.7851	0.0019	0.2107	0.0129	-0.7497	0.0051	0.1089
PkWd	QPkWd-2B	E1	2B	90	Tdurum_contig12879_320	89.5	Tdurum_contig56876_449	90.5	8.2345	4.1597	1.7006	0.26	3.4164	2.8575	1.6363	0.5076	1.3401	1.9748	YT	QBp. caas-2BL
PkWd		BLUP	2B	90	Tdurum_contig12879_320	89.5	Tdurum_contig56876_449	91.5	3.3504	0.5547	0.1342	0.0198	0.0117	3.1847	0.0824	-0.0485	-0.0211	0.4025
PkWd	QPkWd-3B.1	E1	3B	58	wsnp_Ex_c3257_6003626	53.5	wsnp_Ex_c8715_14590273	58.5	6.3456	4.0346	0.3147	5.0997	0.7146	0.2166	-0.7281	-2.0681	0.6837	-0.5676	YZ	QBp. caas-3BL
PkWd		E2	3B	58	wsnp_Ex_c3257_6003626	56.5	wsnp_Ex_c8715_14590273	58.5	29.2754	4.3568	19.3458	0.214	0.3431	9.3725	-4.7692	0.6998	-0.833	-3.4096
PkWd		E4	3B	58	wsnp_Ex_c3257_6003626	55.5	wsnp_Ex_c8715_14590273	58.5	5.4556	4.5718	4.7113	0.7091	0.0313	0.0039	-2.6009	0.9587	-0.1297	-0.0443
PkWd		BLUP	3B	58	wsnp_Ex_c3257_6003626	55.5	wsnp_Ex_c8715_14590273	58.5	6.056	1.0623	0.1714	0.6737	4.2418	0.9691	-0.0948	0.2828	0.414	-0.2329
PkWd	QPkWd-3B.2	E2	3B	64	wsnp_Ex_c64005_62987067	63.5	wsnp_BE497740B_Ta_2_1	64.5	30.4981	3.9202	23.2841	0.0332	0.2792	6.9016	-4.8541	0.2666	-0.7298	-2.9804	YZ
PkWd		E4	3B	64	wsnp_Ex_c64005_62987067	62.5	wsnp_BE497740B_Ta_2_1	65.5	7.5877	6.0865	6.0554	1.4107	0.0427	0.0789	-2.8694	1.3044	0.1472	-0.2348
PkWd		BLUP	3B	64	wsnp_Ex_c64005_62987067	63.5	wsnp_BE497740B_Ta_2_1	64.5	6.3871	1.1963	0.1779	1.0212	3.9164	1.2715	-0.0994	0.3446	0.3937	-0.2597
PkWd	QPkWd-4A	E1	4A	72	BS00068243_51	70.5	BS00021715_51	76	2.7953	3.0208	0.2873	0.1357	0.1391	2.2332	0.6726	-0.3567	-0.2855	-1.7986	YZ	QFw.WJ-4A.2
PkWd		BLUP	4A	72	BS00068243_51	70.5	BS00021715_51	74.5	3.9118	0.76	0.1517	0.1112	0.079	3.5699	0.0863	0.1156	-0.0579	-0.4393
PkWd	QPkWd-6A	E1	6A	1	wsnp_Ex_c29025_38097560	0	wsnp_CAP11_c2817_1415793	4.5	3.4198	3.3746	0.5056	0.8432	0.0769	1.9942	-0.8996	0.8926	-0.2083	-1.6303	YZ
PkWd		BLUP	6A	1	wsnp_Ex_c29025_38097560	0	wsnp_CAP11_c2817_1415793	1.5	5.8577	1.488	0.1268	1.6682	0.1055	3.9572	-0.0795	0.4443	0.0668	-0.4413
PkWd	QPkWd-7A	E3	7A	94.954	CAP11_c1048_99	93.454	Kukri_rep_c105999_572	97.454	3.3596	2.8814	0.2656	2.1782	0.0263	0.8894	-0.4762	1.5498	0.1231	0.8724	HU	QPkHt-7A.2
PkWd		BLUP	7A	94.954	CAP11_c1048_99	93.454	Kukri_rep_c105999_572	97.454	3.0375	1.1197	0.0937	2.7112	0.0352	0.1973	-0.0689	0.5483	-0.0383	-0.1115
WdEm	QWdEm-1B.1	E2	1B	25	wsnp_Ku_rep_c70742_70379526	14.5	tplb0059c20_2221	29.5	4.3196	2.7286	0.7449	0.376	2.3694	0.8293	0.9649	-0.5042	1.5288	0.7804	YN	QMtxw.caas-1B
WdEm		E1	1B	28	wsnp_Ku_rep_c70742_70379526	20.5	tplb0059c20_2221	31.5	4.1354	1.9875	0.6755	0.0689	3.3307	0.0603	1.3984	0.3076	2.192	0.3607
WdEm		BLUP	1B	27	wsnp_Ku_rep_c70742_70379526	19.5	tplb0059c20_2221	29.5	4.8918	1.1886	0.816	0.0316	3.5392	0.5049	0.6489	-0.1158	1.0063	0.5405
WdEm	QWdEm-1B.2	E3	1B	37	Tdurum_contig20299_368	35.5	BobWhite_c48550_198	40.5	4.9715	0.5107	0.6116	0.2051	2.6177	1.5372	0.949	0.8413	1.131	0.9946	YN
WdEm		E1	1B	38	Tdurum_contig20299_368	36.5	BobWhite_c48550_198	40.5	5.1415	2.4201	0.0082	0.2753	4.1232	0.7349	0.1416	0.5944	2.476	1.323
WdEm		E2	1B	38	Tdurum_contig20299_368	35.5	BobWhite_c48550_198	40.5	4.6957	2.1472	0.0057	0.0323	2.5561	2.1016	0.0671	0.1345	1.4784	1.1211
WdEm		BLUP	1B	38	Tdurum_contig20299_368	35.5	BobWhite_c48550_198	40.5	5.7802	1.337	0.1053	0.2195	3.8253	1.6302	0.2287	0.3236	1.0441	0.9406
WdEm	QWdEm-1B.3	E1	1B	44	tplb0048b10_1365	42.5	Ku_c28580_432	45.5	4.873	2.0637	0.036	0.2452	3.5271	1.0647	0.3192	0.555	2.1892	1.4801	YN
WdEm		E2	1B	44	tplb0048b10_1365	42.5	Ku_c28580_432	45.5	6.8714	3.2486	0.037	1.2515	2.2754	3.3075	0.191	-0.83	1.2633	1.3585
WdEm		BLUP	1B	44	tplb0048b10_1365	42.5	Ku_c28580_432	44.5	5.584	1.7545	0.0034	0.5617	3.2474	1.7716	0.0309	-0.4758	0.9129	0.9547
WdEm	QWdEm-1D	E4	1D	40	BS00087783_51	38.5	Kukri_rep_c112609_711	43.5	5.3505	3.1974	0.5012	0.1564	1.1371	3.5558	0.7801	0.5359	-0.8442	1.7846	YT	QWgc.WJ-1D.3
WdEm		E3	1D	41	BS00087783_51	37.5	Kukri_rep_c112609_711	43.5	4.3964	1.8822	0.0247	2.4246	0.2529	1.6941	0.1812	2.7246	-0.3416	1.0334
WdEm	QWdEm-2A	E3	2A	62	BS00089497_51	56.5	RAC875_c16333_340	68.5	3.1187	2.3439	0.0125	2.3073	0.2028	0.5961	-0.1343	3.0796	-0.3608	0.6462	HU	Ppo-A1 QBp.caas-2AL
WdEm		E1	2A	66	BS00089497_51	62.5	RAC875_c16333_340	66.5	4.2201	4.0454	2.3215	0.0037	0.585	1.3098	-2.4724	0.0578	0.9515	1.624
WdEm	QWdEm-2B	E4	2B	13	BS00099658_51	8.5	Excalibur_c17250_592	13.5	3.2968	1.1735	0.1317	0.0021	2.5293	0.6337	0.3946	0.0416	1.2459	0.7769	YN
WdEm		BLUP	2B	13	BS00099658_51	10.5	Excalibur_c17250_592	15.5	3.7253	0.734	0.0253	0.063	3.4637	0.1732	0.1089	0.1542	0.951	0.3075
WdEm	QWdEm-3B.1	E1	3B	57	wsnp_Ex_c3257_6003626	53.5	wsnp_Ex_c8715_14590273	58.5	8.8196	4.6564	0.2838	4.98	0.3012	3.2546	-1.0561	-2.3717	0.7526	-2.5969	YZ	QBp. caas-3BL
WdEm		E3	3B	58	wsnp_Ex_c3257_6003626	53.5	wsnp_Ex_c8715_14590273	58.5	4.4429	2.1425	0.0222	3.0925	0.1284	1.1998	0.1733	-3.0143	-0.2599	-0.9047
WdEm		E2	3B	58	wsnp_Ex_c3257_6003626	55.5	wsnp_Ex_c8715_14590273	58.5	16.1314	8.8202	7.8237	6.1813	0.7644	1.3619	-2.6258	1.702	-0.7598	-0.9014
WdEm		BLUP	3B	55	wsnp_Ex_c3257_6003626	53.5	wsnp_Ex_c8715_14590273	58.5	4.8263	2.2321	0.1967	0.5425	0.0577	4.0294	-0.309	0.4427	0.1308	-1.4127
WdEm	QWdEm-3B.2	E1	3B	63	wsnp_Ku_c29102_39008953	62.5	wsnp_Ex_c64005_62986957	63.5	8.8766	3.4791	0.1253	6.9276	0.0127	1.8111	-0.5873	-2.6412	0.1299	-1.9146	YZ
WdEm		E3	3B	63	wsnp_Ku_c29102_39008953	62.5	wsnp_Ex_c64005_62986957	63.5	6.1816	2.5598	0.1214	3.7712	1.304	0.985	0.4038	-3.2635	-0.7569	-0.8009
WdEm		E2	3B	63	wsnp_Ku_c29102_39008953	62.5	wsnp_Ex_c64005_62986957	64.5	20.4799	9.7032	7.2136	10.6275	1.5711	1.0676	-2.4059	2.0884	-1.0381	-0.7964
WdEm	QWdEm-4D	E3	4D	0	BS00103682_51	0	Ex_c42133_630	0	4.2635	2.1189	0.0971	2.4889	1.6147	0.0629	-0.3608	2.6951	-0.8317	-0.2017	HU
WdEm		BLUP	4D	0	BS00103682_51	0	Ex_c42133_630	0	2.9734	0.853	0.0016	2.8815	0.0014	0.0889	-0.0095	0.9772	-0.0045	0.2154
WdEm	QWdEm-5B	E2	5B	40	BS00025795_51	39.5	Tdurum_contig5017_1015	43.5	2.8268	1.0964	0.5775	2.1118	0.002	0.1354	-0.7497	-1.0775	0.0214	-0.2832	YZ
WdEm		E4	5B	40	BS00025795_51	39.5	Tdurum_contig5017_1015	41.5	2.9595	3.0517	0.2064	2.2173	0.5312	0.0045	0.4891	-1.9714	-0.5677	0.0554
YZ, Yanzhan 1; CY, Chayazheda29; HU, Hussar; YN, Yunnanxiaomai, YT, Yutiandaomai.
MlPT, Midline peak time; MlPH, Midline peak height; PkWd, Peak width; WdEm, Width at eight minutes.
E1, 2016 Dezhou; E2, 2016 Taian; E3, 2016 Heze; E4, 2017Taian; BLUP, Best linear unbiased prediction.
a Add_CY, Add_HU, Add_YN and Add_YT indicated the additive effect in CY-RIL, HU-RIL, YN-RIL and YT-RIL populations.
b The largest absolute additive effects in increasing dough rheological characteristics or decreasing dough rheological characteristics.
For LOD and PVE(%), the red becomes darker as the value increases, for LOD_CY, LOD_HU, LOD_YN, and LOD_YT, red means that the LOD value is greater than two and blue means that the LOD value is less than two, for Add_CY, Add_HU, Add_YN, and Add_YT, red means that the favorable allele was donated by divergent parent and blue means that the favorable allele was donated by common parent.
