# Supplementary material for: QTL detection for bread wheat processing quality in a nested association mapping population of semi-wild and domesticated wheat varieties
Source: BMC Plant Biol. 2022 Mar 21;22:129. doi: 10.1186/s12870-022-03523-x (PMC8935700; doi:10.1186/s12870-022-03523-x)
Supplement: Supplementary file 4 — Additional file 4: Table S4. The number of QTL with favorable alleles contributed by five different parents. [file 12870_2022_3523_MOESM4_ESM.xlsx]

## Sheet: Table S4
Supplementary Table 4
The number of QTLs with favorable alleles contributed by five different parents.
Trait	Semi-wild parent			Domesticated parent
	CY	YN	YT	HU	YZ
MlPT	0	2	3	1	4
MlPH	1	1	1	5	10
PkWd	1	0	1	2	7
WdEm	0	4	1	2	3
Total	2	7	6	10	24
	15			34
YZ, Yanzhan 1; CY, Chayazheda29; HU, Hussar; YN, Yunnanxiaomai, YT, Yutiandaomai.
MlPT, Midline peak time; MlPH, Midline peak height; PkWd, Peak width; WdEm, Width at eight minutes.
